# Supplementary material for: Long-Term Protein Restriction Modulates Lipid Metabolism in White Adipose Tissues and Alters Colonic Microbiota of Shaziling Pigs
Source: Animals (Basel). 2022 Oct 26;12(21):2944. doi: 10.3390/ani12212944 (PMC9654241; doi:10.3390/ani12212944)
Supplement: Supplementary file 1 [file animals-12-02944-s001.zip]

Archive with 2 entries (2 files):
- animals-1933039-supplementary 1.pdf
- animals-1933039-supplementary 2.pdf
